# Supplementary material for: Economic Evidence on Biliary Tract Cancer: A Systematic Review
Source: Cancers (Basel). 2026 Jun 25;18(13):2057. doi: 10.3390/cancers18132057 (PMC13360021; doi:10.3390/cancers18132057)
Supplement: Supplementary file 1 [file cancers-18-02057-s001.zip]

Archive with 4 entries (4 files):
- Supplementary_Material_S1_Search Queries.pdf
- Supplementary_Material_S2_PRISMA_2020_Checklist_reformatted.pdf
- Supplementary_Material_S3_Study_Extraction_and_Appraisal_reformatted.pdf
- Supplementary_Material_S4_Cost_Currency_and_Conversion_Notes_reformatted.pdf
